# Supplementary material for: A chromosome-scale genome assembly of Castanopsis hystrix provides new insights into the evolution and adaptation of Fagaceae species
Source: Front Plant Sci. 2023 Apr 25;14:1174972. doi: 10.3389/fpls.2023.1174972 (PMC10197965; doi:10.3389/fpls.2023.1174972)
Supplement: Supplementary file 2 [file Table_1.xlsx]

## Sheet: Table S1
Table S1 C. hystrix genomic characteristics predicted by genome survey.
K-mer	K-mer number	K-mer depth	Genome size (Mb)	Revised genome size (Mb)	Heterozygous ratio (%)	Repeat (%)
17	37467551268	41	913.84	897.51	1.26	57.38

## Sheet: Table S2
Table S2 Assessment of genome consistency based on PacBio cleaned reads.
Statistics	Value
Mapping Rate (%)	97.66
Average Sequencing Depth (×)	45.61
Coverage Rate (%)	99.98
Coverage at least 5× (%)	99.96
Coverage at least 10× (%)	99.89
Coverage at least 20× (%)	96.54

## Sheet: Table S3
Table S3 Classification and content of repetitive elements in the C. hystrix genome assembly.
Classification	Length (bp)	Percentage of the genome (%)
DNA transposon	12902723	1.46
LINE	18084761	2.05
SINE	16791	<0.01
LTR	374500986	42.43
Tandem repeat	47639957	5.4
Unknown	41370233	4.69
Total*	449724867	50.95
*Non-redundant sequences

## Sheet: Table S4
Table S4 Predicted protein-coding genes in the C. hrystrix genome using three different methods .
Method	Total number of gene	Average transcript length (bp)	Average CDS length (bp)	Average exon number per gene	Average exon length (bp)	Average intron length (bp)
De novo	49258	3270.07	941.41	3.75	250.93	846.27
Homology-based	31785	3123.15	875.61	3.36	260.45	951.58
RNA-seq	25680	14089.9	1912.62	6.16	310.6	2360.97
Final set	37750	4819.91	1067.03	4.38	243.85	1111.69

## Sheet: Table S5
Table S5 Functional annotation of the 37750 genes predicted in the C. hystrix genome assembly.
Database	Number of annotated genes	Percent of total genes (%)
Swissprot	25354	67.16
Nr	36329	96.24
KEGG	27809	73.67
InterPro	34493	91.37
GO	19793	52.43
Pfam	25819	68.39
Annotated	36962	97.91
Unannotated	788	2.09

## Sheet: Table S6
Table S6 Predicted non-coding RNA genes in the C. hystrix genome.
Type	Copy number	Average length (bp)	Total length (bp)	% of genome
miRNA	922	124.95	115203	0.013051
tRNA	741	75.24	55753	0.006316
rRNA	8971	343.92	3085319	0.35
18S	1205	1682.33	2027203	0.23
28S	4416	142.59	629683	0.071336
5.8S	1105	161.04	177951	0.02016
5S	2245	111.57	250482	0.028377
snRNA	665	131.66	87552	0.009919
CD-box	360	110.33	39720	0.0045
HACA-box	111	170.2	18892	0.00214
splicing	181	148.22	26827	0.003039
scaRNA	13	162.54	2113	0.000239

## Sheet: Table S7
Table S7 Enrichment of KEGG pathways for gene families specific to C. hystrix.
KEGG pathway	ID	Input number	Background number	P-Value	FDR
Fatty acid biosynthesis	ath00061	6	43	5.0867e-05	0.00087981
Fatty acid metabolism	ath01212	6	69	0.000545024	0.00636315
Glycosylphosphatidylinositol (GPI)-anchor biosynthesis	ath00563	4	25	0.000601916	0.00685597
Ribosome	ath03010	14	364	0.000721908	0.00802693
Porphyrin and chlorophyll metabolism	ath00860	5	53	0.00112987	0.0117255
RNA degradation	ath03018	7	113	0.00127367	0.0123918
Ribosome biogenesis in eukaryotes	ath03008	6	101	0.00340932	0.0272123
Biosynthesis of unsaturated fatty acids	ath01040	3	24	0.00566278	0.033375
mRNA surveillance pathway	ath03015	6	115	0.00619728	0.033375
Phenylalanine, tyrosine and tryptophan biosynthesis	ath00400	4	56	0.00889761	0.0432832

## Sheet: Table S8
Table S8 Summary of gene family expansion and contraction in C. hystrix and 10 other plant species.
Species	Expansions	Genes Gained	Contractions	Genes Lost	Families Lost	Sig. Expansions	Sig. Contractions	Total Sig. Changes
Castanopsis hystrix	2283	6661	2505	3208	1553	202	62	264
Castanea mollissima	2761	4633	4038	4594	3130	51	27	78
Castanopsis tibetana	3585	8064	2704	3819	1955	246	136	382
Fagus sylvatica	3705	14888	6773	7020	5599	287	0	287
Juglans regia	4857	7435	8191	8859	7069	53	19	72
Malus domestica	7762	10550	818	1006	529	54	5	59
Oryza sativa	2542	4207	12241	14147	10144	12	48	60
Prunus persica	588	1463	2811	3108	662	32	3	35
Populus trichocarpa	6590	8966	8494	9204	7594	23	18	41
Quercus robur	1705	5750	5960	6181	4882	151	6	157
Vitis vinifera	1494	3695	9962	10588	7826	49	10	59
*sig., significant (P < 0.01)

## Sheet: Table S9
Table S9 Enrichment of KEGG pathways for expand and contracted gene families in C. hystrix and its ancestor.
KEGG pathway	ID	Input number	Background number	P-Value	FDR
Expanded gene families in C. hystrix
Mismatch repair	ath03430	14	39	6.28526e-06	9.78704e-05
DNA replication	ath03030	14	50	6.28404e-05	0.000719032
Phenylalanine metabolism	ath00360	11	32	8.45496e-05	0.000891862
Fatty acid degradation	ath00071	12	47	0.000423381	0.00407193
Homologous recombination	ath03440	14	67	0.000831149	0.00715226
Nucleotide excision repair	ath03420	14	69	0.00106511	0.00893053
Arginine and proline metabolism	ath00330	11	54	0.00343693	0.0267589
Contracted gene families in C. hystrix
Sesquiterpenoid and triterpenoid biosynthesis	ath00909	10	23	6.96574e-15	2.38228e-13
Plant-pathogen interaction	ath04626	14	170	1.51891e-11	2.59733e-10
MAPK signaling pathway - plant	ath04016	5	134	0.00198522	0.00707234
Expanded gene families in the ancestor of C. hystrix and C. tibetana (node 2 on Fig. 2b)
Plant-pathogen interaction	ath04626	113	170	6.3734e-29	7.49329e-27
Tropane, piperidine and pyridine alkaloid biosynthesis	ath00960	31	35	3.768e-11	1.55053e-09
Galactose metabolism	ath00052	33	57	2.12576e-08	5.64355e-07
Fatty acid degradation	ath00071	27	47	4.44559e-07	1.01631e-05
Mismatch repair	ath03430	18	39	0.000300928	0.00339265
Folate biosynthesis	ath00790	14	26	0.000428234	0.00451842
Zeatin biosynthesis	ath00908	14	32	0.00203344	0.0170768
Glutathione metabolism	ath00480	30	102	0.00220933	0.0181828
DNA replication	ath03030	18	50	0.00290764	0.0223644
Protein export	ath03060	18	54	0.00560819	0.0382337
Glycosylphosphatidylinositol (GPI)-anchor biosynthesis	ath00563	11	25	0.00576904	0.0389174
Contracted gene families in the ancestor of C. hystrix and C. tibetana (node 2 on Fig. 2b)
Cyanoamino acid metabolism	ath00460	35	69	2.18729e-24	4.55965e-23
Plant-pathogen interaction	ath04626	37	170	1.55249e-15	2.10362e-14
Plant hormone signal transduction	ath04075	46	273	2.9478e-15	3.80407e-14
Starch and sucrose metabolism	ath00500	36	165	3.50172e-15	4.31348e-14
Phenylpropanoid biosynthesis	ath00940	36	166	4.11251e-15	4.8456e-14
MAPK signaling pathway - plant	ath04016	31	134	7.42627e-14	7.45377e-13

## Sheet: Table S10
Table S10 The prediction of transcription factors for significantly expanded genes in C. hystrix.
gene ID	Family	Best hit in A. thaliana	Blast e-value	Description for the best hit
evm.TU.Chr1.355	FAR1	AT4G38180.1	1e-71	FAR1-related sequence 5
evm.TU.Chr1.1624	FAR1	AT2G32250.2	2e-56	FAR1-related sequence 2
evm.TU.Chr1.1632	FAR1	AT3G22170.2	0	far-red elongated hypocotyls 3
evm.TU.Chr1.3745	FAR1	AT4G38180.1	1e-115	FAR1-related sequence 5
evm.TU.Chr2.1535	FAR1	AT4G38180.1	8e-37	FAR1-related sequence 5
evm.TU.Chr3.2743	FAR1	AT4G38180.1	1e-45	FAR1-related sequence 5
evm.TU.Chr3.3014	FAR1	AT4G38180.1	1e-133	FAR1-related sequence 5
evm.TU.Chr4.1212	FAR1	AT4G38180.1	1e-78	FAR1-related sequence 5
evm.TU.Chr4.1439	FAR1	AT4G38180.1	5e-35	FAR1-related sequence 5
evm.TU.Chr5.478	NAC	AT2G43000.1	6e-60	NAC domain containing protein 42
evm.TU.Chr5.963	FAR1	AT4G38180.1	1e-131	FAR1-related sequence 5
evm.TU.Chr5.2527	FAR1	AT4G38180.1	1e-121	FAR1-related sequence 5
evm.TU.Chr6.3925	FAR1	AT4G38180.1	0	FAR1-related sequence 5
evm.TU.Chr7.1210	FAR1	AT4G38180.1	0	FAR1-related sequence 5
evm.TU.Chr7.1811	FAR1	AT4G38180.1	1e-127	FAR1-related sequence 5
evm.TU.Chr7.4229	FAR1	AT4G38180.1	1e-122	FAR1-related sequence 5
evm.TU.Chr8.26	FAR1	AT4G38180.1	0	FAR1-related sequence 5
evm.TU.Chr8.2779	FAR1	AT4G15090.1	0	FAR1 family protein
evm.TU.Chr9.1800	FAR1	AT1G10240.1	1e-18	FAR1-related sequence 11
evm.TU.Chr9.1896	NAC	AT2G43000.1	3e-59	NAC domain containing protein 42
evm.TU.Chr9.3232	FAR1	AT1G76320.1	0	FAR1-related sequence 4
evm.TU.Chr10.10	bHLH	AT1G68920.3	8e-71	bHLH family protein
evm.TU.Chr10.4375	FAR1	AT4G38180.1	3e-43	FAR1-related sequence 5
evm.TU.Chr11.693	FAR1	AT1G10240.1	5e-17	FAR1-related sequence 11
evm.TU.Chr12.2961	FAR1	AT4G38180.1	3e-47	FAR1-related sequence 5
evm.TU.Chr12.5076	NAC	AT2G43000.1	1e-62	NAC domain containing protein 42
evm.TU.Chr12.5157	FAR1	AT1G10240.1	5e-22	FAR1-related sequence 11
evm.TU.Chr1.2225	B3	AT4G38180.1	2e-07	FAR1-related sequence 5
evm.TU.Chr2.1223	bHLH	NA	NA	NA
NA, no data

[truncated: 4 more sheets: Table S11, Table S12, Table S13, Table S14]
